# Supplementary material for: A Polysaccharide-RBD-Fc-Conjugated COVID-19 Vaccine, SCTV01A, Showed High Immunogenicity and Low Toxicity in Animal Models
Source: Vaccines (Basel). 2023 Feb 23;11(3):526. doi: 10.3390/vaccines11030526 (PMC10052645; doi:10.3390/vaccines11030526)
Supplement: Supplementary file 1 [file vaccines-11-00526-s001.zip]

Archive with 1 entries (1 files):
- vaccines-2202205-supplementary.pdf
